# Supplementary material for: Short-term serial assessment of electronic patient-reported outcome for depression and anxiety in breast Cancer
Source: BMC Cancer. 2021 Sep 29;21:1065. doi: 10.1186/s12885-021-08771-y (PMC8479978; doi:10.1186/s12885-021-08771-y)
Supplement: Supplementary file 4 — Additional file 4. [file 12885_2021_8771_MOESM4_ESM.zip]

Archive with 6 entries (6 files):
- Supple Figure4A (1).tif
- Supple Figure4A (2).tif
- Supple Figure4A (3).tif
- Supple Figure4B (1).tif
- Supple Figure4B (2).tif
- Supple Figure4B (3).tif
